# Supplementary material for: A social media intervention to improve nutrition knowledge and behaviors of low income, pregnant adolescents and adult women
Source: PLoS One. 2019 Oct 24;14(10):e0223120. doi: 10.1371/journal.pone.0223120 (PMC6812786; doi:10.1371/journal.pone.0223120)
Supplement: S4 File — (XLSX) [file pone.0223120.s005.xlsx]

## Sheet: Pregnancy Survey Data
ID	Group	WIC_New	AgeB	GWGLbs	GWG_Cat	GWG_Cat2	WIC	KcalB	KcalE	ProB	ProE	FatB	FatE	CarbB	CarbE	SugarB	SugarE	FiberB	FiberE	FolateB	FolateE	IronB	IronE	CalciumB	CalciumE	MagnesiumB	MagnesiumE	ProBResid	EadjustProB	ProEResid	EadjustProE	FatBResid	EadjustFatB	FatEResid	EadjustFatE	CarbBResid	EadjustCarbB	CarbEResid	EadjustCarbE	SugarBResid	EadjustSugarB	SugarEResid	EadjustSugarE	FiberBResid	EadjustFiberB	FiberEResid	EadjustFiberE	FolateBResid	EadjustFolateB
27	1	1	teen	24	1	1	1	1940	974	56	34	92	23	223	159	44	38	12	7	177	572	14	12	600	793	123	133	-0.66588	83.8	-0.31924	89.87	1.15982	99.04	-0.46738	89.87	-0.89714	318.03	0.52977	336.35	-1.18866	123.7	0.27144	132	-0.65729	21.19	-0.27078	21.12	-0.7653	536.87
30	1	1	teen	37	1	1	1	3233	2376	117	69	129	113	402	278	95	56	21	13	562	82	18	12	1342	921	349	167	0.63934	85.11	-0.48066	91.52	-0.74679	97.13	1.18207	91.52	0.41398	319.34	-0.85838	334.96	-0.42572	124.46	-1.1438	130.59	-0.42446	21.43	-0.4735	20.92	0.18862	537.83
34	1	1	teen	28	1	1	1	1717	1290	66	54	71	46	202	168	66	81	9	4	565	139	17	7	800	607	96	38	0.13636	84.61	0.16485	90.37	0.9015	98.78	0.02973	90.37	-0.96282	317.97	-0.09123	335.73	-0.88179	124.01	0.59566	132.33	-0.86456	20.99	-0.56673	20.82	-0.09829	537.54
42	1	1	teen	40	1	1	1	1934	1530	49	31	37	37	353	276	208	162	10	11	586	647	12	17	792	844	162	161	-1.0344	83.44	-1.08985	89.53	-1.11956	96.76	-0.80568	89.53	1.19622	320.13	1.19817	337.02	1.16058	126.05	1.62304	133.35	-0.83851	21.01	-0.28493	21.11	-0.01701	537.62
31	1	1	teen	15	2	2	1	1662	3193	95	164	79	135	155	333	58	139	8	21	453	389	13	17	576	772	144	385	1.72488	86.19	2.50402	91.07	1.37926	99.26	0.72899	91.07	-1.65411	317.28	-1.92001	333.9	-0.98924	123.9	-0.78709	130.94	-0.91874	20.93	-0.40708	20.98	-0.31475	537.33
40	1	0	teen	15	2	2	2	3967	4655	155	145	176	165	444	667	155	415	17	14	350	2277	16	30	1209	1127	228	232	1.59711	86.07	-0.05006	89.73	-0.77972	97.1	-0.60967	89.73	0.21223	319.14	0.30717	336.13	0.44072	125.33	1.93576	133.67	-1.37298	20.48	-1.70431	19.69	-0.06142	537.58
32	1	1	teen	18	3	2	1	2769	3489	125	119	103	132	341	472	73	145	28	17	617	153	24	19	560	1509	320	232	1.68007	86.15	0.28793	90.42	-0.58209	97.3	0.07917	90.42	0.00014	318.93	-0.20793	335.61	-0.74687	124.14	-1.042	130.69	0.53878	22.39	-0.7538	20.64	0.19879	537.84
37	1	1	teen	21	3	2	1	920	2325	17	94	17	79	176	313	78	142	10	14	1019	1033	32	25	268	1083	88	202	-1.26369	83.21	0.59869	90.07	0.82099	98.7	-0.27271	90.07	-0.42675	318.5	-0.10909	335.71	-0.71876	124.17	0.31897	132.05	-0.28556	21.56	-0.40892	20.98	0.60297	538.24
29	1	0	teen	32	3	2	2	1508	3220	70	107	40	54	227	627	108	150	28	72	647	1804	25	158	1522	1258	293	737	0.65794	85.13	0.10173	87.26	0.14176	98.02	-3.07605	87.26	-0.3061	318.62	3.16973	338.99	-0.28423	124.61	-0.63687	131.09	1.36275	23.21	2.50394	23.89	0.0123	537.65
49	1	0	teen	25	3	2	2	2530	2899	76	95	86	93	381	431	222	237	25	17	235	427	8	10	489	797	128	78	-0.46497	84.01	-0.05068	89.69	-0.67514	97.2	-0.65206	89.69	0.93201	319.86	0.52214	336.34	1.37062	126.26	1.16177	132.89	0.36146	22.21	-0.46842	20.92	-0.54369	537.1
3	2	1	adult	22	1	1	1	2181	2206	75	87	30	72	395	308	251	100	20	16	2888	547	41	14	1946	703	274	298	-0.02903	84.44	0.43191	89.95	-2.05536	95.82	-0.3875	89.95	1.57757	320.51	0.08713	335.91	1.78641	126.68	-0.21621	131.51	0.06093	21.91	-0.23859	21.15	4.22812	541.87
6	2	0	adult	26	1	1	2	2243	1819	92	123	93	51	267	234	115	141	30	26	148	668	12	17	947	1092	174	369	0.74174	85.21	2.402	89.67	0.39871	98.28	-0.66841	89.67	-0.54912	318.38	-0.2409	335.58	-0.16152	124.73	0.91928	132.65	1.1438	22.99	0.48077	21.87	-0.75576	536.88
10	2	0	adult	28	1	1	2	1627	1763	68	86	47	70	231	195	75	33	14	12	633	684	23	34	382	494	118	132	0.39429	84.86	0.91472	90.63	0.14822	98.03	0.29483	90.63	-0.38932	318.54	-0.78512	335.03	-0.75244	124.14	-0.7625	130.97	-0.19511	21.65	-0.31362	21.08	0.00951	537.65
4	2	0	adult	68	1	1	2	2286	2294	39	64	53	79	397	333	222	153	8	10	168	47	7	8	376	730	84	43	-2.0243	82.45	-0.59635	90.1	-1.38609	96.49	-0.24193	90.1	1.48511	320.42	0.30777	336.13	1.36501	126.26	0.54339	132.27	-1.28076	20.57	-0.59965	20.79	-0.71205	536.93
5	2	0	adult	27	1	1	2	2397	3006	75	90	99	130	314	361	153	163	15	14	557	134	14	11	890	745	153	92	-0.37016	84.1	-0.35104	91.16	0.23146	98.11	0.82372	91.16	0.00522	318.94	-0.96407	334.86	0.38771	125.28	-0.17207	131.56	-0.6267	21.22	-0.68276	20.71	0.0182	537.66
1	2	1	adult	45	1	1	1	1589	2675	92	78	57	111	187	358	3	0	19	27	147	356	23	20	504	1687	339	282	1.71914	86.19	-0.45635	90.9	0.67013	98.55	0.55626	90.9	-1.0592	317.87	-0.19851	335.62	-1.77725	123.11	-2.4116	129.32	0.37861	22.23	0.14626	21.54	-0.89346	536.75
2	2	1	adult	38	1	1	1	2126	2118	63	33	82	108	291	269	138	92	12	10	431	250	12	8	736	417	138	202	-0.5724	83.9	-1.67943	91.73	0.25398	98.13	1.39117	91.73	-0.03205	318.9	-0.37262	335.45	0.16269	125.05	-0.24314	131.49	-0.77606	21.07	-0.58207	20.81	-0.26324	537.38
12	2	0	adult	37	1	1	2	3619	1588	117	68	150	59	462	198	155	46	37	20	468	355	19	10	792	1109	214	170	0.0489	84.52	0.40579	90.46	-0.9056	96.97	0.11733	90.46	0.9192	319.85	-0.30951	335.51	0.44101	125.33	-0.34537	131.38	1.02605	22.88	0.20633	21.6	0.09112	537.73
8	2	0	adult	18	3	2	2	3182	2856	97	72	110	93	489	419	197	182	43	23	359	80	23	19	1331	999	418	67	-0.36057	84.11	-0.93096	89.73	-1.42009	96.46	-0.6086	89.73	1.87395	320.8	0.4298	336.25	1.03817	125.93	0.3214	132.05	1.96493	23.81	-0.15716	21.23	-0.19501	537.44
9	2	0	adult	24	3	2	2	1445	2229	46	50	50	76	209	346	127	146	12	18	794	203	12	11	558	412	157	62	-0.48086	83.99	-1.09623	90.1	0.76738	98.65	-0.23714	90.1	-0.52389	318.41	0.69236	336.51	-0.00997	124.88	0.49777	132.23	-0.39162	21.46	-0.13542	21.25	0.27359	537.91
7	2	0	adult	28	3	2	2	2657	1873	75	71	114	81	336	229	147	63	22	52	172	478	17	13	967	997	260	443	-0.73924	83.73	0.15798	90.96	0.17172	98.05	0.6242	90.96	0.05394	318.98	-0.46216	335.36	0.30675	125.2	-0.41959	131.31	0.04479	21.89	1.90397	23.29	-0.63323	537.01
11	2	0	adult	26	3	2	2	2689	3457	77	92	132	173	323	438	187	207	44	74	232	386	16	23	1023	567	418	501	-0.68142	83.79	-0.85413	92.41	0.83216	98.71	2.06878	92.41	-0.19658	318.73	-0.72449	335.1	0.8762	125.77	-0.00823	131.72	2.3621	24.21	2.55914	23.95	-0.51901	537.12
[truncated: 46 more columns]
