# Supplementary material for: A social media intervention to improve nutrition knowledge and behaviors of low income, pregnant adolescents and adult women
Source: PLoS One. 2019 Oct 24;14(10):e0223120. doi: 10.1371/journal.pone.0223120 (PMC6812786; doi:10.1371/journal.pone.0223120)
Supplement: S5 File — (XLSX) [file pone.0223120.s006.xlsx]

## Sheet: Nutrition Knowledge Survey Data
ID	Group	Timepoint	NKBS_Meals	NKBS_Snacks	NKBS_Skip	NKBS_Cook	NKBS_FastFood	NKBS_Shopping	NKBS_FruitVeg	NKBS_Least	NKBS_Fiber	NKBS_LowFat	NKBS_PerFat	NKBS_HighFat	NKBS_WholeGrain	NKBS_AddedSugar	NKBS_Color	NKBS_Skip_Recoded	NKBS_Cook_Recoded	NKBS_Shopping_Recoded
27	1	1	4	4	1	7	1	4	3	4	4	3	1	2	1	2	2	1	6	4
29	1	1	4	2	4	6	1	1	2	4	5	3	1	7	4	2	8	4	6	1
30	1	1	4	2	4	1	1	1	2	4	6	2	1	2	4	2	7	4	1	1
31	1	1	4	2	5	4	1	1	2	4	7	5	3	2	4	2	9	5	4	1
32	1	1	3	4	4	4	1	1	4	4	4	3	2	2	1	2	2	4	4	1
34	1	1	3	5	4	6	1	1	2	4	7	3	3	2	4	2	7	4	6	1
37	1	1	3	2	4	1	1	1	4	4	2	3	1	1	4	2	2	4	1	1
27	1	2	3	4	1	8	1	4	2	4	4	3	2	8	1	2	2	1	6	4
29	1	2	3	3	4	6	1	1	2	4	5	3	1	7	4	6	8	4	6	1
30	1	2	4	2	4	1	1	1	2	4	6	1	1	11	4	2	2	4	1	1
31	1	2	2	2	1	4	2	1	3	4	3	3	2	10	4	2	10	1	4	1
32	1	2	4	3	4	1	2	1	2	2	2	4	2	2	1	2	2	4	1	1
34	1	2	4	5	4	6	1	1	2	2	6	3	3	10	1	2	7	4	6	1
37	1	2	3	2	4	1	1	1	2	4	6	3	1	1	4	2	7	4	1	1
40	1	1	5	6	1	1	5	1	3	4	7	3	1	2	4	2	2	1	1	1
41	1	1	6.5	2.5	4	7	1	1	2	3	4	3	1	2	4	2	2	4	6	1
43	1	1	3	4	4	1	2	1	2	4	8	3	1	2	4	2	2	4	1	1
49	1	1	3.5	2	4	6	1	6	2	5	6	3	2	2	1	2	7	4	6	6
42	1	1	4	5	4	9	1	7	2	1	4	1	1	2	1	2	2	4	6	6
2	2	1	3	2	4	4	2	4	2	2	6	3	1	2	2	2	7	4	4	4
3	2	1	3	3	2	4	2	4	3	4	6	3	3	2	4	6	11	2	4	4
4	2	1	2	2	2	4	1	4	2	5	2	3	1	5	2	2	2	2	4	4
1	2	1	3	3	4	4	1	4	3	4	1	4	1	7	4	7	2	4	4	4
1	2	2	3	2	4	4	1	4	3	4	5	4	1	7	2	9	2	4	4	4
4	2	2	3	2	1	4	2	4	1	1	2	3	1	5	4	2	2	1	4	4
5	2	1	4	2	4	4	2	4	3	4	6	4	1	2	4	2	7	4	4	4
5	2	2	4	2	4	4	3	4	3	4	6	3	1	2	4	2	2	4	4	4
6	2	1	3	1.5	4	8	1	4	3	4	5	3	1	2	4	10	7	4	6	4
6	2	2	3	2	4	8	1	4	3	4	1	3	1	2	4	2	7	4	6	4
7	2	1	3	3	4	4	1	4	3	4	5	3	1	2	4	2	7	4	4	4
7	2	2	3	2	4	4	1	4	3	4	5	3	1	2	4	2	7	4	4	4
8	2	1	3.5	2.5	4	4	1	4	3	4	5	3	1	12	4	7	7	4	4	4
8	2	2	3.5	3	4	4	2	4	3	4	5	3	1	2	4	#NULL!	#NULL!	4	4	4
9	2	1	3	3.5	1	5	2	8	2	4	7	3	1	7	4	7	7	1	5	6
9	2	2	2.5	4	1	5	2	5	4	1	10	3	1	2	4	4	7	1	5	5
10	2	1	2.5	2.5	1	4	2	4	2	5	5	3	1	11	2	2	7	1	4	4
10	2	2	2	2.5	1	4	2	4	2	4	11	3	1	13	1	2	7	1	4	4
11	2	1	3	3	4	8	1	8	3	4	5	3	1	2	4	2	7	4	6	6
11	2	2	3	2	4	8	1	4	3	4	9	3	1	7	4	7	7	4	6	4
